# Supplementary material for: Diffusion Correction in Fricke Hydrogel Dosimeters: A Deep Learning Approach with 2D and 3D Physics-Informed Neural Network Models
Source: Gels. 2024 Aug 30;10(9):565. doi: 10.3390/gels10090565 (PMC11431587; doi:10.3390/gels10090565)
Supplement: Supplementary file 1 [file gels-10-00565-s001.zip]

Archive with 1 entries (1 files):
- gels-3111508-supplementary.pdf
